# Supplementary material for: The HDAC9-associated risk locus promotes coronary artery disease by governing TWIST1
Source: PLoS Genet. 2022 Jun 17;18(6):e1010261. doi: 10.1371/journal.pgen.1010261 (PMC9246173; doi:10.1371/journal.pgen.1010261)
Supplement: S1 Table — This analysis was performed using STARNET datasets, in all 9 STARNET tissues/cells (SF, VF, AOR, LIV, SKLM, BLOOD, MAM, MP, FC). eQTLs are shown for FDR P ≤ 0.05. Note that this analysis of cis-eQTLs sought and identified all eQTLs within 1 MB upstream or downstream from the genes in the HDAC9-associated CAD risk locus (i.e. that were in cis), which included the genomic regions encoding for HDAC9, AC003986.6, FERD3L and TWIST1. There were no cis-eQTLs identified for HDAC9 or FERD3L. (XLSX) [file pgen.1010261.s005.xlsx]

## Sheet: STbl 1. STARNET cis eQTLs 
Supplementary Table 1. cis-regulated eQTLs in the HDAC9-associated CAD risk locus in STARNET tissues (FDR ≤ 0.05).
SNP id	Chromosome	Position	Gene id	Gene name	Beta	t statistic	P value	FDR adjusted P value	Tissue
rs2107595	7	19049388	ENSG00000122691	TWIST1	-0.122641	-5.0402	6.44e-07	8.64e-05	AOR
rs10241964	7	19042114	ENSG00000122691	TWIST1	-0.165807	-4.64169	4.39e-06	0.000490307	AOR
rs28727433	7	19042484	ENSG00000122691	TWIST1	-0.165795	-4.64034	4.41e-06	0.000493059	AOR
rs10245779	7	19042749	ENSG00000122691	TWIST1	-0.165776	-4.63926	4.44e-06	0.000495267	AOR
rs2717334	7	19057996	ENSG00000122691	TWIST1	-0.164077	-4.59134	5.54e-06	0.00060295	AOR
rs2526619	7	19046946	ENSG00000122691	TWIST1	-0.162886	-4.5718	6.06e-06	0.000653553	AOR
rs57301765	7	19052733	ENSG00000122691	TWIST1	-0.107258	-4.52331	7.56e-06	0.000794732	AOR
rs59111453	7	19060333	ENSG00000122691	TWIST1	-0.161488	-4.14108	4.04e-05	0.00348541	AOR
rs2074633	7	19035920	ENSG00000122691	TWIST1	-0.0929898	-4.13255	4.18e-05	0.00359551	AOR
rs2023938	7	19036775	ENSG00000122691	TWIST1	-0.147391	-4.12624	4.3e-05	0.00367996	AOR
rs7784712	7	19059890	ENSG00000122691	TWIST1	-0.156908	-4.09346	4.93e-05	0.00414436	AOR
rs11984041	7	19031935	ENSG00000122691	TWIST1	-0.149956	-4.05673	5.74e-05	0.0047332	AOR
rs7783974	7	19059427	ENSG00000122691	TWIST1	-0.152341	-4.02302	6.6e-05	0.00534271	AOR
rs2023937	7	19037051	ENSG00000122691	TWIST1	-0.144356	-3.99809	7.32e-05	0.00584031	AOR
rs7792656	7	19040331	ENSG00000122691	TWIST1	-0.139473	-3.97115	8.17e-05	0.00642163	AOR
rs10255384	7	19055703	ENSG00000122691	TWIST1	-0.1408	-3.70979	0.0002299	0.0154859	AOR
rs7798197	7	19037661	ENSG00000122691	TWIST1	-0.0836208	-3.68898	0.00024901	0.016559	AOR
rs2023936	7	19039067	ENSG00000122691	TWIST1	-0.0822548	-3.64213	0.000297647	0.0192272	AOR
rs28688791	7	19039605	ENSG00000122691	TWIST1	-0.081759	-3.62068	0.000322776	0.0205522	AOR
rs7788972	7	19034280	ENSG00000122691	TWIST1	-0.189836	-3.67116	0.000266752	0.0205995	VAF
rs7788833	7	19034191	ENSG00000122691	TWIST1	-0.189586	-3.66887	0.000269099	0.0207496	VAF
rs2526620	7	19045397	ENSG00000122691	TWIST1	-0.0825967	-3.60417	0.000343452	0.0216431	AOR
rs10227612	7	19034579	ENSG00000122691	TWIST1	-0.0780053	-3.49171	0.000521025	0.0304936	AOR
rs7788833	7	19034191	ENSG00000122691	TWIST1	-0.076467	-3.32437	0.000949064	0.0491871	AOR
rs2107595	7	19049388	ENSG00000122691	TWIST1	-0.310781	-11.2899	1.22e-26	9.48e-24	MAM
rs57301765	7	19052733	ENSG00000122691	TWIST1	-0.286938	-10.6324	4.55e-24	3.06e-21	MAM
rs2526620	7	19045397	ENSG00000122691	TWIST1	-0.227165	-8.53579	1.47e-16	5.8e-14	MAM
rs7798197	7	19037661	ENSG00000122691	TWIST1	-0.227264	-8.52371	1.61e-16	6.34e-14	MAM
rs28688791	7	19039605	ENSG00000122691	TWIST1	-0.221108	-8.30431	8.39e-16	3.11e-13	MAM
rs2023936	7	19039067	ENSG00000122691	TWIST1	-0.220298	-8.26684	1.11e-15	4.07e-13	MAM
rs2074633	7	19035920	ENSG00000122691	TWIST1	-0.206362	-7.72401	5.66e-14	1.79e-11	MAM
rs2717334	7	19057996	ENSG00000122691	TWIST1	-0.313897	-7.65684	9.07e-14	2.81e-11	MAM
rs2526619	7	19046946	ENSG00000122691	TWIST1	-0.313011	-7.65369	9.27e-14	2.87e-11	MAM
rs10245779	7	19042749	ENSG00000122691	TWIST1	-0.305772	-7.43497	4.22e-13	1.21e-10	MAM
rs28727433	7	19042484	ENSG00000122691	TWIST1	-0.305353	-7.42462	4.53e-13	1.3e-10	MAM
rs10241964	7	19042114	ENSG00000122691	TWIST1	-0.304753	-7.41002	5.01e-13	1.43e-10	MAM
rs1029510	7	19049507	ENSG00000122691	TWIST1	-0.173821	-7.35563	7.25e-13	2.04e-10	MAM
rs1548577	7	19049162	ENSG00000122691	TWIST1	-0.170351	-7.27148	1.28e-12	3.5e-10	MAM
rs2023938	7	19036775	ENSG00000122691	TWIST1	-0.295258	-7.18707	2.26e-12	6.01e-10	MAM
rs11984041	7	19031935	ENSG00000122691	TWIST1	-0.305607	-7.10761	3.82e-12	9.93e-10	MAM
rs10227612	7	19034579	ENSG00000122691	TWIST1	-0.185027	-7.00099	7.71e-12	1.93e-09	MAM
rs2023937	7	19037051	ENSG00000122691	TWIST1	-0.28652	-6.88505	1.64e-11	3.93e-09	MAM
rs7788833	7	19034191	ENSG00000122691	TWIST1	-0.187478	-6.8583	1.94e-11	4.63e-09	MAM
rs7788972	7	19034280	ENSG00000122691	TWIST1	-0.18758	-6.85704	1.96e-11	4.67e-09	MAM
rs7792656	7	19040331	ENSG00000122691	TWIST1	-0.276888	-6.8205	2.48e-11	5.82e-09	MAM
rs10255384	7	19055703	ENSG00000122691	TWIST1	-0.296134	-6.81327	2.59e-11	6.08e-09	MAM
rs59111453	7	19060333	ENSG00000122691	TWIST1	-0.297084	-6.62615	8.47e-11	1.86e-08	MAM
rs7784712	7	19059890	ENSG00000122691	TWIST1	-0.289692	-6.56919	1.21e-10	2.6e-08	MAM
rs7783974	7	19059427	ENSG00000122691	TWIST1	-0.284284	-6.51832	1.66e-10	3.51e-08	MAM
rs10260515	7	19051512	ENSG00000122691	TWIST1	-0.144724	-5.86918	7.72e-09	1.29e-06	MAM
rs2892912	7	19051715	ENSG00000122691	TWIST1	-0.144422	-5.86137	8.07e-09	1.34e-06	MAM
rs2717368	7	19051700	ENSG00000122691	TWIST1	-0.142749	-5.81405	1.05e-08	1.72e-06	MAM
rs7791226	7	19039351	ENSG00000122691	TWIST1	0.140502	5.66027	2.48e-08	3.82e-06	MAM
rs433	7	19038319	ENSG00000122691	TWIST1	-0.139647	-5.63073	2.91e-08	4.45e-06	MAM
rs7807970	7	19039381	ENSG00000122691	TWIST1	0.136364	5.49851	5.96e-08	8.67e-06	MAM
rs2526629	7	19038678	ENSG00000122691	TWIST1	-0.135397	-5.48684	6.34e-08	9.18e-06	MAM
rs2526630	7	19036578	ENSG00000122691	TWIST1	0.134727	5.37716	1.14e-07	1.57e-05	MAM
rs7812296	7	19036738	ENSG00000122691	TWIST1	-0.132804	-5.3543	1.28e-07	1.76e-05	MAM
rs2107595	7	19049388	ENSG00000232821	AC003986.6	-0.290001	-4.6145	4.95e-06	0.000494557	MAM
rs57301765	7	19052733	ENSG00000232821	AC003986.6	-0.244835	-3.99869	7.27e-05	0.00533927	MAM
rs1029510	7	19049507	ENSG00000232821	AC003986.6	-0.190228	-3.71504	0.000224696	0.0140227	MAM
rs1548577	7	19049162	ENSG00000232821	AC003986.6	-0.176575	-3.4766	0.000549407	0.0294093	MAM
