# Supplementary material for: The HDAC9-associated risk locus promotes coronary artery disease by governing TWIST1
Source: PLoS Genet. 2022 Jun 17;18(6):e1010261. doi: 10.1371/journal.pgen.1010261 (PMC9246173; doi:10.1371/journal.pgen.1010261)
Supplement: S2 Table — This analysis was performed using GTEx datasets, in the GTEx tissues SF, VF, AOR, LIV, SKLM, BLOOD, TA and COR. GTEx only provides P values, therefore there are no FDR or adjusted P value considerations made in this table (this is not possible through the GTEx website). As per S1 Table, this analysis of cis-eQTLs sought and identified all eQTLs within 1 MB upstream or downstream from the genes in the HDAC9-associated CAD risk locus (i.e. that were in cis), which included the genomic regions encoding HDAC9, AC003986.6, FERD3L and TWIST1. There were no ciseQTLs identified for HDAC9 or FERD3L. (XLSX) [file pgen.1010261.s006.xlsx]

## Sheet: STbl 2. GTEx cis eQTLs 
Supplementary Table 2. cis-regulated eQTLs in the HDAC9-associated CAD risk locus in GTEx.
SNP Id	Variant Id	Gene id	Gene Symbol	P-Value	Tissue
rs57301765	chr7_19013110_G_A_b38	ENSG00000122691.12	TWIST1	3.2e-07	AOR
rs2107595	chr7_19009765_G_A_b38	ENSG00000122691.12	TWIST1	5.7e-07	AOR
rs28688791	chr7_18999982_T_C_b38	ENSG00000122691.12	TWIST1	3.9e-06	AOR
rs7788833	chr7_18994568_T_C_b38	ENSG00000122691.12	TWIST1	5.2e-06	AOR
rs7788972	chr7_18994657_T_A_b38	ENSG00000122691.12	TWIST1	5.2e-06	AOR
rs2023936	chr7_18999444_C_G_b38	ENSG00000122691.12	TWIST1	5.4e-06	AOR
rs7783974	chr7_19019804_C_T_b38	ENSG00000232821.1	AC003986.6	5.5e-06	AOR
rs2074633	chr7_18996297_T_C_b38	ENSG00000122691.12	TWIST1	5.8e-06	AOR
rs7798197	chr7_18998038_A_G_b38	ENSG00000122691.12	TWIST1	1e-05	AOR
rs2526620	chr7_19005774_A_G_b38	ENSG00000122691.12	TWIST1	1.2e-05	AOR
rs2023938	chr7_18997152_T_C_b38	ENSG00000232821.1	AC003986.6	1.4e-05	AOR
rs59111453	chr7_19020710_C_G_b38	ENSG00000232821.1	AC003986.6	1.6e-05	AOR
rs2023937	chr7_18997428_A_T_b38	ENSG00000232821.1	AC003986.6	2e-05	AOR
rs10227612	chr7_18994956_T_G_b38	ENSG00000122691.12	TWIST1	2.5e-05	AOR
rs10255384	chr7_19016080_C_A_b38	ENSG00000232821.1	AC003986.6	3.1e-05	AOR
rs2717368	chr7_19012077_T_C_b38	ENSG00000105849.5	TWISTNB	3.8e-05	SKLM
rs10241964	chr7_19002491_G_A_b38	ENSG00000232821.1	AC003986.6	4.5e-05	AOR
rs28727433	chr7_19002861_G_A_b38	ENSG00000232821.1	AC003986.6	4.5e-05	AOR
rs10245779	chr7_19003126_G_C_b38	ENSG00000232821.1	AC003986.6	8.3e-05	AOR
