# Supplementary material for: The HDAC9-associated risk locus promotes coronary artery disease by governing TWIST1
Source: PLoS Genet. 2022 Jun 17;18(6):e1010261. doi: 10.1371/journal.pgen.1010261 (PMC9246173; doi:10.1371/journal.pgen.1010261)
Supplement: S3 Table — TWIST1 levels in AOR were inversely associated with body mass index (BMI) and HbA1c levels, and positively associated with Duke CAD index. There were also non-significant trends for other markers of CAD severity (SYNTAX score and the number of diseased coronary vessels). HDAC9 levels in AOR were positively associated with the severity of CAD as assessed by number of diseased coronary vessels and with a trend also for Duke CAD index. (XLSX) [file pgen.1010261.s007.xlsx]

## Sheet: STbl 3. TWIST1 phenotypic assns
Supplementary Table 3. Phenotypic associations of TWIST1 and HDAC9 expression levels in AOR in STARNET subjects
	TWIST1		HDAC9
	Correlation	P value	correlation	pvalue
Age (yrs)	-0.00205373	0.962917	0.00639291	0.884926
Body Mass Index (BMI)	-0.116546	0.00811039	0.0862526	0.0504329
Waist:Hip Ratio	0.0278364	0.528501	0.0654465	0.138022
Systolic Blood Pressure	-0.0454472	0.303298	0.0283965	0.520235
Diastolic Blood Pressure	-0.0592465	0.179457	-0.0536846	0.223903
Hemoglobin concentration	-0.0444519	0.314021	0.0149742	0.734601
Creatinine Level	-0.0127632	0.772619	0.00526012	0.90521
HbA1c	-0.0916683	0.0375612	0.0117188	0.790775
Total cholesterol level	0.0534761	0.22571	-0.0185387	0.674687
LDL-cholesterol level	0.0717692	0.10377	-0.0310323	0.482247
HDL-cholesterol level	0.0353918	0.422862	-0.0340976	0.44003
Triglyceride level	-0.0662054	0.133501	0.00570426	0.897249
Number of diseased coronary vessels	0.0813238	0.0651684	0.101782	0.0208776
Number of significant coronary lesions	0.0292775	0.507369	0.0309418	0.483525
SYNTAX score	0.0678478	0.124111	0.0606666	0.169235
Duke CAD index	0.110308	0.01225	0.0824755	0.0614413
